# Supplementary material for: Comparison of electrical impedance tomography and spirometry-based measures of airflow in healthy adult horses
Source: Front Physiol. 2023 Jul 5;14:1164646. doi: 10.3389/fphys.2023.1164646 (PMC10354512; doi:10.3389/fphys.2023.1164646)
Supplement: Supplementary file 1 [file Table1.XLSX]

## Sheet: Supplementary table 1
Horse	Timepoint
1	4	6.27226	6.2795	6.27033	6.31692
1	3	6.07392
1	2	5.95438	5.89139	5.94912	5.90739	5.57936	5.93361	5.94285
1	1	4.35439	4.34132	4.41142	4.36837	4.37547	4.39107	4.3705	3.97695
1	7	4.86923
2	4	6.10092
2	3	6.11846
2	7	6.39799
2	1	6.2015
2	2	6.20766
3	1	6.33975
3	4	6.10234
3	3	5.98979
3	7	6.23919
3	2	6.33929
4	1	6.38775
4	4	6.21998
4	5	6.03462
4	6	5.90265
4	3	6.30885
4	7	6.27415
4	2	5.95061
5	4	9.41419
5	3	7.41674
5	2	6.86929
5	1	6.10728
5	7	10.4397	10.4289	10.6082	10.3977
6	1	6.27001
6	4	6.37236
6	5	5.80141
6	6	6.28865
6	3	6.3938
6	7	5.62404
6	2	5.95331
7	3	7.15344
7	4	6.56523
7	5	6.25802
7	2	6.67688
7	1	6.37877
8	1	6.10194	6.03422	6.12057	6.04065	6.08289	5.92694	6.12139	6.05669	13.8047
8	4	6.29955	6.28708	6.25718
8	3	6.13352	6.18037	6.16697	6.17825	6.17576
8	7	5.05227
8	2	6.39025
9	1	6.28482
9	4	6.1469
9	5	6.0641
9	3	5.96022
9	7	6.40075
9	2	6.02369
10	4	6.11277
10	5	6.28005
10	6	4.95935
10	3	6.06992
10	7	6.19504
10	1	5.41779
10	2	5.87076
